# Supplementary material for: Rice Straw-Derived Magnetic Hydrothermal Carbon Accelerates Anaerobic Azo Dye Biodegradation Through Enhanced Interspecies Electron Transfer
Source: Biology (Basel). 2026 Jun 7;15(12):896. doi: 10.3390/biology15120896 (PMC13295486; doi:10.3390/biology15120896)
Supplement: Supplementary file 1 [file biology-15-00896-s001.zip]

Archive with 1 entries (1 files):
- biology-4279615-supplementary.pdf
